# Supplementary material for: Intake and growth histories modulate bone morphology, microarchitecture, and mineralization in juvenile green turtles (Chelonia mydas)
Source: Conserv Physiol. 2023 Dec 5;11(1):coad080. doi: 10.1093/conphys/coad080 (PMC10699740; doi:10.1093/conphys/coad080)
Supplement: Web_Material_coad080 [file web_material_coad080.zip]

Archive with 1 entries (1 files):
- abell et al cons phy supp material v4.pdf
